# Supplementary material for: Identification of multiple system atrophy mimicking Parkinson’s disease or progressive supranuclear palsy
Source: Brain. 2021 Apr 5;144(4):1138–51. doi: 10.1093/brain/awab017 (PMC8310424; doi:10.1093/brain/awab017)
Supplement: awab017_Supplementary_Data [file awab017_supplementary_data.zip]

Archive with 3 entries (3 files):
- brain-2020-01884-File010.pdf
- brain-2020-01884-File011.pdf
- brain-2020-01884-File012.pdf
